# Supplementary material for: Finite-time H∞ synchronization control for coronary artery chaos system with input and state time-varying delays
Source: PLoS One. 2022 Apr 8;17(4):e0266706. doi: 10.1371/journal.pone.0266706 (PMC8993027; doi:10.1371/journal.pone.0266706)
Supplement: S1 File — (M) [file pone.0266706.s001.m]

clear all; close all; clc;
format long g
%% input
A = [-0.1,1.5;0.55,-0.25];
A1 = [-0.05,0.2;0.025,-0.1];
C = [0,0;0,-0.4];
C1 = [0,0;0,-0.1];

D=[0.2,0;0,0.1];
Lf=[0,0;0,4.8];
Lg=[0,0;0,1.2];

h1 = 0.1;
h2 = 0.55;
h12=h2-h1;

h111=h1/sqrt(2);
h112=h2/sqrt(2);
hh1=h1*h1*h1/2;
hh12=h12*h12*h12/2;
hhh1=h1*h1*h1/6;
hhh2=h2*h2*h2/6;

al=0.1;
mu1=0.2;

%tau=max(h2);

c1=0.1;
%c2=0.101006;
c2=0.2;
T=5;
cc=c1*exp(al*T);

%% set LMIs
%%%Define ei , i = 1-15
EE=eye(30); % 15*n  in case n=2
e1=EE(1:2,:);  %% e'
e2=EE(3:4,:);
e3=EE(5:6,:);
e4=EE(7:8,:);
e5=EE(9:10,:);
e6=EE(11:12,:);
e7=EE(13:14,:);
e8=EE(15:16,:);
% e9=EE(17:18,:);
% e10=EE(19:20,:);
% e11=EE(21:22,:);
% e12=EE(23:24,:);
% e13=EE(25:26,:);
% e14=EE(27:28,:);
e15=EE(17:18,:);
e16=EE(19:20,:);
e17=EE(21:22,:);
e18=EE(23:24,:);
e19=EE(25:26,:);
e20=EE(27:28,:);
e21=EE(29:30,:);

%% Define new variables
I=[1,0;0,1];
Pi7=e1-e5;
Pi8=e1+2*e5-6*e15;
Pi9=e1-3*e5+24*e15-60*e17;
Pi10=e1-e6;
Pi11=e1+2*e6-6*e16;
Pi12=e1-3*e6+24*e16-60*e18;
gam1=e1-e2;
gam2=sqrt(3)*e1-sqrt(3)*e2-2*sqrt(3)*e5;
gam3=e2-e4;
gam4=sqrt(3)*e2-sqrt(3)*e4-2*sqrt(3)*e7;
gam5=e4-e3;
gam6=sqrt(3)*e4-sqrt(3)*e3-2*sqrt(3)*e8;


%% LMI variables
setlmis([]);
%   P=lmivar(1,[2,1]);
  X=lmivar(1,[2,1]);
  Q1=lmivar(1,[2,1]);
  Q2=lmivar(1,[2,1]);
  Q3=lmivar(1,[2,1]);
  Q4=lmivar(1,[2,1]);
  Q5=lmivar(1,[2,1]);
  R1=lmivar(1,[2,1]);
  R2=lmivar(1,[2,1]);
  W1=lmivar(1,[2,1]);
  W2=lmivar(1,[2,1]);
  
  U1=lmivar(1,[2,1]);
  U2=lmivar(1,[2,1]);
  Z1=lmivar(1,[2,1]);
  Z2=lmivar(1,[2,1]);

  Y=lmivar(1,[2,1]);
  S1=lmivar(2,[2,2]);
  S2=lmivar(2,[2,2]);
  
  del1=lmivar(1,[1,1]);
  del2=lmivar(1,[1,1]);
  gamma=lmivar(1,[1,1]);


  ze1=lmivar(1,[1,1]);
  ze2=lmivar(1,[1,1]);
  ze3=lmivar(1,[1,1]);
  ze4=lmivar(1,[1,1]);
  ze5=lmivar(1,[1,1]);
  ze6=lmivar(1,[1,1]);
  ze7=lmivar(1,[1,1]);
  ze8=lmivar(1,[1,1]);
  ze9=lmivar(1,[1,1]);
  ze10=lmivar(1,[1,1]);
  
%% LMI condition
%%%%([lmiµÑÇ·Õè1 -¤×ÍÁÒ¡¡ÇèÒ0 +¤×Í¹éÍÂ¡ÇèÒ0,á¶Ç,ËÅÑ¡],ÁÒ¨Ò¡ 1*P*1 ¶éÒà»ç¹ 2*P*1¤×Í 2,1ÊÅÑº·Õèä´é)
%%[lmiµÑÇ·Õè2 -¤×ÍÁÒ¡¡ÇèÒ0 +¤×Í¹éÍÂ¡ÇèÒ0,á¶Ç,ËÅÑ¡]

%%--------------------------------------------

%%--------------------------------------------
  lmiterm([-1 1 1 X],1,1);                        % LMI #1: P

  lmiterm([-2 1 1 Q1],1,1);                       % LMI #2: Q1

  lmiterm([-3 1 1 Q2],1,1);                       % LMI #3: Q2

  lmiterm([-4 1 1 Q3],1,1);                       % LMI #4: Q3

  lmiterm([-5 1 1 Q4],1,1);                       % LMI #5: Q4

  lmiterm([-6 1 1 R1],1,1);                       % LMI #7: R1

  lmiterm([-7 1 1 R2],1,1);                       % LMI #8: R2
 
  lmiterm([-17 1 1 W1],1,1);                      % LMI #12: W1

  lmiterm([-18 1 1 W2],1,1);                      % LMI #13: W2

  lmiterm([-19 1 1 del1],1,1);                    % LMI #14: del1

  lmiterm([-20 1 1 del2],1,1);                    % LMI #15: del2
  
%    lmiterm([-8 1 1 N1],1,1);                      
%  
%    lmiterm([-9 1 1 N2],1,1);   
%    
%    lmiterm([-10 1 1 N3],1,1);                      
%  
%    lmiterm([-11 1 1 N4],1,1);                      
% 
%    lmiterm([-12 1 1 N5],1,1);                      
%  
%    lmiterm([-13 1 1 N6],1,1); 
%    
%    lmiterm([-14 1 1 N7],1,1);                      
%  
%    lmiterm([-15 1 1 N8],1,1); 
%    
%    lmiterm([-16 1 1 N9],1,1);   
  
%------------------------------------------------------------------
  %%--------------Finite-Time-------------------------------------------
  lmiterm([-21 1 1 ze1],1,1); 
  lmiterm([-22 1 1 ze2],1,1);
  lmiterm([-23 1 1 ze3],1,1);
  lmiterm([-24 1 1 ze4],1,1);
  lmiterm([-25 1 1 ze5],1,1);
  lmiterm([-26 1 1 ze6],1,1);
  lmiterm([-27 1 1 ze7],1,1);
  lmiterm([-28 1 1 ze8],1,1);
  lmiterm([-29 1 1 ze9],1,1);
  lmiterm([-30 1 1 ze10],1,1);
  
  lmiterm([31 1 1 ze1],.5*1,I,'s');                % LMI #1: ze1*I (NON SYMMETRIC?)
  lmiterm([-31 1 1 X],1,1);                       % LMI #1: N1

  lmiterm([32 1 1 X],1,1);                        % LMI #2: N1
  lmiterm([-32 1 1 ze2],.5*1,I,'s');               % LMI #2: ze2*I (NON SYMMETRIC?)

  lmiterm([33 1 1 Q1],1,1);                        % LMI #3: N2
  lmiterm([33 1 1 ze3],.5*1,-I,'s');               % LMI #3: -ze3*I (NON SYMMETRIC?)

  lmiterm([34 1 1 Q2],1,1);                        % LMI #4: N3
  lmiterm([34 1 1 ze4],.5*1,-I,'s');               % LMI #4: -ze4*I (NON SYMMETRIC?)

  lmiterm([35 1 1 Q3],1,1);                        % LMI #5: N4
  lmiterm([35 1 1 ze5],.5*1,-I,'s');               % LMI #5: -ze5*I (NON SYMMETRIC?)

  lmiterm([36 1 1 Q4],1,1);                        % LMI #6: N5
  lmiterm([36 1 1 ze6],.5*1,-I,'s');               % LMI #6: -ze6*I (NON SYMMETRIC?)

  lmiterm([37 1 1 R1],1,1);                        % LMI #7: N6
  lmiterm([37 1 1 ze7],.5*1,-I,'s');               % LMI #7: -ze7*I (NON SYMMETRIC?)

  lmiterm([38 1 1 R2],1,1);                        % LMI #8: N7
  lmiterm([38 1 1 ze8],.5*1,-I,'s');               % LMI #8: -ze8*I (NON SYMMETRIC?)

  lmiterm([39 1 1 W1],1,1);                        % LMI #9: N8
  lmiterm([39 1 1 ze9],.5*1,-I,'s');               % LMI #9: -ze9*I (NON SYMMETRIC?)

  lmiterm([40 1 1 W2],1,1);                       % LMI #10: N9
  lmiterm([40 1 1 ze10],.5*1,-I,'s');             % LMI #10: -ze10*I (NON SYMMETRIC?)

  lmiterm([41 1 1 ze2],.5*cc,1,'s');              % LMI #11: cc*ze2 (NON SYMMETRIC?)
  lmiterm([41 1 1 ze3],.5*h2*cc,1,'s');           % LMI #11: h2*cc*ze3 (NON SYMMETRIC?)
  lmiterm([41 1 1 ze4],.5*h1*cc,1,'s');           % LMI #11: h1*cc*ze4 (NON SYMMETRIC?)
  lmiterm([41 1 1 ze5],.5*h2*cc,1,'s');           % LMI #11: h2*cc*ze5 (NON SYMMETRIC?)
  lmiterm([41 1 1 ze6],.5*h12*cc,1,'s');          % LMI #11: h12*cc*ze6 (NON SYMMETRIC?)
  lmiterm([41 1 1 ze7],.5*hh1*cc,1,'s');          % LMI #11: hh1*cc*ze7 (NON SYMMETRIC?)
  lmiterm([41 1 1 ze8],.5*hh12*cc,1,'s');         % LMI #11: hh12*cc*ze8 (NON SYMMETRIC?)
  lmiterm([41 1 1 ze9],.5*hhh1*cc,1,'s');         % LMI #11: hhh1*cc*ze9 (NON SYMMETRIC?)
  lmiterm([41 1 1 ze10],.5*hhh2*cc,1,'s');        % LMI #11: hhh2*cc*ze10 (NON SYMMETRIC?)
  lmiterm([41 1 1 ze1],.5*1,-c2,'s');             % LMI #11: -ze1*c2 (NON SYMMETRIC?)
  
%%------------------------------------------------------------------------------------------

  
%------------------------------------------------------------------
%S1S2
  lmiterm([-42 1 1 R2],1,1);                      % LMI #30: R2
  lmiterm([-42 2 1 0],S1');                       % LMI #30: S1'
  lmiterm([-42 2 2 R2],1,1);                      % LMI #30: R2

  lmiterm([-43 1 1 R2],1,1);                      % LMI #31: R2
  lmiterm([-43 2 1 0],S2');                       % LMI #31: S2'
  lmiterm([-43 2 2 R2],1,1);                      % LMI #31: R2
%------------------------------------------------------------------
%Psi11
%psi
lmiterm([44 1 1 X],-al*e1',e1);

%psi1
lmiterm([44 1 1 X],e1'*A,e1,'s');
lmiterm([44 1 1 X],e1'*A1,e4,'s');
lmiterm([44 1 1 Y],e1',e4,'s');
lmiterm([44 1 1 1],e1'*C,e19,'s');
lmiterm([44 1 1 1],e1'*C1,e20,'s');
lmiterm([44 1 1 1],e1'*D,e21,'s');
%psi2
lmiterm([44 1 1 Q1],e1',e1);
lmiterm([44 1 1 Q2],e1',e1);
lmiterm([44 1 1 Q3],e1',e1);
lmiterm([44 1 1 Q1],-(1-mu1)*e4',e4);
lmiterm([44 1 1 Q4],e2',e2);
lmiterm([44 1 1 Q2],-e2',e2);
lmiterm([44 1 1 Q3],-e3',e3);
lmiterm([44 1 1 Q4],e3',e3);

%psi3
lmiterm([44 1 1 R1],-gam1',gam1);
lmiterm([44 1 1 R1],-gam2',gam2);
lmiterm([44 1 1 R2],-gam3',gam3);
lmiterm([44 1 1 R2],-gam4',gam4);
lmiterm([44 1 1 R2],-gam5',gam5);
lmiterm([44 1 1 R2],-gam6',gam6);
lmiterm([44 1 1 S1],-gam3',gam5,'s');
lmiterm([44 1 1 S2],-gam4',gam6,'s');

%psi4
lmiterm([44 1 1 W1],-2*Pi7',Pi7);
lmiterm([44 1 1 W1],-4*Pi8',Pi8);
lmiterm([44 1 1 W1],-6*Pi9',Pi9);
lmiterm([44 1 1 W2],-2*Pi10',Pi10);
lmiterm([44 1 1 W2],-4*Pi11',Pi11);
lmiterm([44 1 1 W2],-6*Pi12',Pi12);


%psi5
lmiterm([44 1 1 del1],e1'*Lf',Lf*e1);
lmiterm([44 1 1 del2],e4'*Lg',Lg*e4);
lmiterm([44 1 1 del1],-e19',I*e19);
lmiterm([44 1 1 del2],-e20',I*e20);
%%--------------------------------------------

%H-infinity

lmiterm([44 1 1 1],e1',I*e1);
lmiterm([44 1 1 gamma],-e21',I*e21);

%%-------------------------------------------

%Sigma12

lmiterm([44 2 1 X],h1*A,e1);
lmiterm([44 2 1 X],h1*A1,e4);
lmiterm([44 2 1 Y],h1,e4);
lmiterm([44 2 1 1],h1*C,e19);
lmiterm([44 2 1 1],h1*C1,e20);
lmiterm([44 2 1 1],D,e21);
lmiterm([44 3 1 X],h12*A,e1);
lmiterm([44 3 1 X],h12*A1,e4);
lmiterm([44 3 1 Y],h12,e4);
lmiterm([44 3 1 1],h12*C,e19);
lmiterm([44 3 1 1],h12*C1,e20);
lmiterm([44 3 1 1],D,e21);
lmiterm([44 4 1 X],h111*A,e1);
lmiterm([44 4 1 X],h111*A1,e4);
lmiterm([44 4 1 Y],h111,e4);
lmiterm([44 4 1 1],h111*C,e19);
lmiterm([44 4 1 1],h111*C1,e20);
lmiterm([44 4 1 1],D,e21);
lmiterm([44 5 1 X],h112*A,e1);
lmiterm([44 5 1 X],h112*A1,e4);
lmiterm([44 5 1 Y],h112,e4);
lmiterm([44 5 1 1],h112*C,e19);
lmiterm([44 5 1 1],h112*C1,e20);
lmiterm([44 5 1 1],D,e21);

%19
  lmiterm([44 6 1 X],Lf,e1);
%110
  lmiterm([44 7 1 X],Lg,e2);
%%--------------------------------------------
%Sigma22
lmiterm([44 2 2 U1],-1,1);
lmiterm([44 3 3 U2],-1,1);
lmiterm([44 4 4 Z1],-1,1);
lmiterm([44 5 5 Z2],-1,1);

%%-------------------------------------------
%99
  lmiterm([44 6 6 del1],.5*1,-I,'s'); 
%1010
  lmiterm([44 7 7 del2],.5*1,-I,'s');


 
 kt=getlmis;
[tmin,xfeas]=feasp(kt);
   
   
% lam1=dec2mat(kt,xfeas,lam1)
% P=dec2mat(kt,xfeas,P)
 Y=dec2mat(kt,xfeas,Y)
 X=dec2mat(kt,xfeas,X)
% lamP=max(eig(P))
% lam2=dec2mat(kt,xfeas,lam2)
% %%--------------------------------------------
 Q1=dec2mat(kt,xfeas,Q1)
% lamQ1=max(eig(Q1))
% lam3=dec2mat(kt,xfeas,lam3)
% %%--------------------------------------------
 Q2=dec2mat(kt,xfeas,Q2)
% lamQ2=max(eig(Q2))
% lam4=dec2mat(kt,xfeas,lam4)
% %%--------------------------------------------
 Q3=dec2mat(kt,xfeas,Q3)
% lamQ3=max(eig(Q3))
% lam5=dec2mat(kt,xfeas,lam5)
% %%--------------------------------------------
 Q4=dec2mat(kt,xfeas,Q4)
% lamQ4=max(eig(Q4))
% lam6=dec2mat(kt,xfeas,lam6)
% %%--------------------------------------------
 R1=dec2mat(kt,xfeas,R1)
% lamR1=max(eig(R1))
% lam7=dec2mat(kt,xfeas,lam7)
% %%--------------------------------------------
  R2=dec2mat(kt,xfeas,R2)
% lamR2=max(eig(R2))
% lam8=dec2mat(kt,xfeas,lam8)
% %%--------------------------------------------
%  R3=dec2mat(kt,xfeas,R3)
% % lamR3=max(eig(R3))
% % lam9=dec2mat(kt,xfeas,lam9)
% % %%--------------------------------------------
%  R4=dec2mat(kt,xfeas,R4)
% lamR4=max(eig(R4))
% lam10=dec2mat(kt,xfeas,lam10)
% %%--------------------------------------------
% 
 W1=dec2mat(kt,xfeas,W1)
% lamW1=max(eig(W1))
% lam11=dec2mat(kt,xfeas,lam11)
% %%--------------------------------------------
 W2=dec2mat(kt,xfeas,W2)
% lamW2=max(eig(W2))
% lam12=dec2mat(kt,xfeas,lam12)
% %%--------------------------------------------
 del1=dec2mat(kt,xfeas,del1)
 del2=dec2mat(kt,xfeas,del2)

 U1=dec2mat(kt,xfeas,U1)

 ze1=dec2mat(kt,xfeas,ze1)
 ze2=dec2mat(kt,xfeas,ze2)
 
 gamma=dec2mat(kt,xfeas,gamma);

tmin

K=Y*inv(X)
%chekcc2=cc*ze2+h2*cc*ze3+h1*cc*ze4+h2*cc*ze5+h12*cc*ze6+hh1*cc*ze7+hh12*cc*ze8+hhh1*cc*ze9+hhh2*cc*ze10/ze1
